# Supplementary material for: Ceftriaxone use evaluation at the Medical Ward, Jigme Dorji Wangchuck National Referral hospital in Bhutan: A retrospective analytical study
Source: IJID Reg. 2025 Nov 4;17:100799. doi: 10.1016/j.ijregi.2025.100799 (PMC12719193; doi:10.1016/j.ijregi.2025.100799)
Supplement: Supplementary file 1 [file mmc1.xlsx]

## Sheet: Data
				Dataset of Ceftriaxone use evaluation at the Medical Ward, Jigme Dorji Wangchuck National Referral Hospital in Bhutan; a retrospective analytical study.
Age	Sex	Length of stay	Indication	Correct indication	Prescribed dose	Correct dose	Frequency	Correct frequency	Duration mentioned	Duration given	Correct duration	Overall appropriateness	Concomitant_antibiotics	contraindicated	serious drug interaction	total drugs prescribed	Age_category	length of stay_category	duration_received
67	0	3	0	2	1	2	1	2	1	3	2	2	0	0	0	9	3	1	1
81	0	7	2	0	1	0	1	0	0	5	0	0	2	0	0	16	3	1	1
68	0	5	0	2	2	2	1	2	1	3	2	2	5	0	2	14	3	1	1
87	1	3	5	0	2	0	1	0	1	2	0	0	6	0	1	11	3	1	1
93	1	3	1	1	1	1	2	0	1	2	0	0	2	0	0	5	3	1	1
32	0	4	0	2	1	2	2	2	0	5	2	2	0	0	0	3	2	1	1
71	1	12	1	1	1	1	1	1	1	9	1	1	4	0	0	16	3	2	2
84	0	13	0	2	1	2	1	2	0	3	2	2	0	0	0	12	3	2	1
26	1	3	8	0	1	0	2	0	0	3	0	0	2	0	0	7	2	1	1
28	1	4	8	0	1	0	2	0	0	3	0	0	2	0	0	6	2	1	1
45	1	2	8	0	1	0	2	0	0	1	0	0	2	0	0	8	2	1	1
52	0	22	1	1	1	1	1	1	0	5	0	0	2	0	0	13	2	4	1
23	0	6	3	1	1	1	1	1	0	5	0	0	0	0	0	5	2	1	1
62	0	19	0	2	1	2	2	2	0	11	2	2	2	0	0	14	2	3	2
58	0	9	2	0	1	0	1	0	0	2	0	0	1	0	0	17	2	2	1
60	1	5	0	2	1	2	1	2	0	4	2	2	2	1	0	9	2	1	1
64	1	5	7	1	1	1	2	0	0	2	0	0	2	0	0	15	2	1	1
61	0	7	1	1	2	0	1	1	0	8	1	0	0	0	0	16	2	1	2
68	0	11	3	1	1	0	1	0	0	8	0	0	2	0	0	12	3	2	2
75	0	5	8	0	1	0	1	0	0	2	0	0	2	0	0	11	3	1	1
26	1	11	1	1	1	1	1	1	0	2	0	0	2	0	0	9	2	2	1
72	1	19	2	0	2	0	1	0	0	3	0	0	0	0	0	14	3	3	1
41	0	8	4	1	2	1	2	1	1	4	0	0	1	0	0	10	2	2	1
75	0	30	8	0	1	0	1	0	0	5	0	0	2	0	0	14	3	4	1
68	0	20	1	1	1	1	1	1	1	8	1	1	1	0	0	8	3	3	2
59	1	14	1	1	1	1	2	0	0	8	1	0	2	0	0	8	2	2	2
14	0	4	8	0	1	0	1	0	0	4	0	0	0	0	0	4	1	1	1
56	1	5	3	1	1	1	2	0	0	7	1	0	6	1	0	14	2	1	1
58	1	10	7	1	1	1	1	1	1	7	1	1	2	0	0	9	2	2	1
55	1	3	1	1	1	1	1	1	1	5	0	0	2	0	0	7	2	1	1
53	1	6	1	1	1	1	1	1	0	4	0	0	0	1	0	13	2	1	1
26	1	13	0	2	1	2	2	2	0	3	2	2	0	0	0	6	2	2	1
21	1	4	1	1	1	1	1	1	0	5	0	0	1	0	0	5	2	1	1
89	0	8	1	1	1	1	1	1	0	5	0	0	3	0	0	9	3	2	1
80	1	9	1	0	1	0	1	0	0	6	0	0	1	0	0	11	3	2	1
63	0	16	0	2	1	2	1	2	0	6	2	2	1	1	0	15	2	3	1
56	0	24	2	0	1	0	1	0	0	5	0	0	0	1	0	12	2	4	1
49	1	3	0	2	1	2	1	2	0	4	2	2	0	0	0	8	2	1	1
28	0	4	3	1	1	1	1	1	0	7	1	1	0	0	0	6	2	1	1
76	1	11	1	1	1	1	1	1	0	9	1	1	1	0	0	10	3	2	2
58	0	7	0	2	1	2	1	2	0	5	2	2	0	0	0	11	2	1	1
81	0	5	1	1	1	1	1	1	0	5	0	0	1	0	0	7	3	1	1
51	1	2	1	0	1	0	1	0	0	5	0	0	1	0	0	7	2	1	1
58	1	8	2	0	1	0	1	0	0	7	0	0	6	0	0	8	2	2	1
80	0	8	0	2	1	2	1	2	0	10	2	2	1	0	0	14	3	2	2
84	1	13	1	1	1	0	1	1	0	7	1	0	1	0	0	13	3	2	1
82	0	6	1	1	1	1	1	1	0	5	1	1	1	0	1	10	3	1	1
56	1	5	1	1	1	1	1	1	0	5	1	1	0	0	0	10	2	1	1
64	0	7	1	1	1	0	1	1	1	5	0	0	0	0	0	7	2	1	1
50	1	6	1	1	1	1	1	1	0	5	0	0	1	0	0	9	2	1	1
93	1	14	1	1	1	1	1	1	1	7	1	1	0	0	0	8	3	2	1
79	0	8	0	2	1	2	1	2	1	5	2	2	2	0	0	8	3	2	1
28	0	14	2	0	1	0	1	0	0	12	0	0	1	0	0	13	2	2	2
22	1	16	1	1	2	1	2	1	0	3	0	0	0	0	2	11	2	3	1
49	1	7	1	1	1	1	1	1	0	5	0	0	1	1	0	11	2	1	1
30	1	7	1	1	1	1	1	1	0	3	0	0	1	0	0	7	2	1	1
21	0	5	2	0	1	0	1	0	0	3	0	0	1	0	0	13	2	1	1
60	0	13	0	2	1	2	1	2	0	1	2	2	0	0	0	8	2	2	1
58	0	27	1	1	1	1	1	1	0	6	0	0	0	0	1	12	2	4	1
89	1	5	1	1	1	1	1	1	0	8	1	1	1	0	0	9	3	1	2
52	1	9	2	0	1	0	1	0	1	9	0	0	0	0	0	10	2	2	2
34	1	6	0	2	1	2	1	2	0	4	2	2	1	0	0	9	2	1	1
73	1	17	1	1	1	1	1	1	0	7	1	1	1	0	0	7	3	3	1
53	0	21	1	1	1	1	2	0	0	4	0	0	0	0	0	9	2	3	1
13	0	5	2	0	1	0	1	0	0	4	0	0	0	0	0	5	1	1	1
63	1	28	0	2	1	2	1	2	0	7	2	2	3	0	0	9	2	4	1
58	1	9	1	1	1	1	1	1	0	2	0	0	5	0	0	10	2	2	1
66	1	12	1	1	1	1	1	1	0	7	1	1	1	0	1	12	3	2	1
43	1	5	1	1	1	1	1	1	0	4	0	0	0	1	0	14	2	1	1
38	1	4	0	2	1	2	1	2	0	2	2	2	2	0	0	8	2	1	1
25	0	14	2	0	1	0	2	0	0	3	0	0	0	0	0	8	2	2	1
62	0	17	1	1	1	1	1	1	0	5	1	1	6	0	1	16	2	3	1
46	1	4	1	1	1	1	1	1	0	4	0	0	2	0	0	7	2	1	1
65	1	5	1	1	1	1	1	1	0	5	0	0	4	0	0	10	2	1	1
43	0	14	3	1	2	0	1	1	0	2	0	0	0	0	0	4	2	2	1
51	0	6	1	1	1	1	1	1	0	7	1	1	0	0	0	6	2	1	1
87	1	28	1	1	1	1	1	1	0	7	1	1	0	0	0	13	3	4	1
49	0	20	4	1	2	1	2	1	0	11	1	1	0	0	0	10	2	3	2
65	1	18	1	1	1	1	1	1	0	7	1	1	1	0	2	13	2	3	1
63	0	9	0	2	1	2	1	2	0	3	2	2	0	0	0	10	2	2	1
41	0	30	2	0	1	0	2	0	0	2	0	0	2	0	1	11	2	4	1
25	0	7	2	0	1	0	1	0	0	2	0	0	0	0	0	13	2	1	1
47	0	14	0	2	1	2	1	2	0	7	2	2	0	0	0	15	2	2	1
18	0	7	4	1	2	1	2	1	0	8	0	0	1	0	0	4	2	1	2
74	1	3	1	1	1	1	1	1	1	3	0	0	0	0	0	9	3	1	1
80	0	7	1	1	1	1	1	1	0	4	0	0	1	0	0	10	3	1	1
51	1	14	0	2	1	2	1	2	0	2	2	2	2	1	0	11	2	2	1
74	1	9	1	1	1	1	1	1	0	7	1	1	0	0	0	10	3	2	1
43	1	80	1	1	1	0	1	1	0	6	0	0	2	0	0	8	2	4	1
78	1	7	2	0	1	0	1	0	0	4	0	0	0	0	2	9	3	1	1
66	1	3	0	2	1	2	1	2	0	3	2	2	0	0	0	7	3	1	1
38	0	3	0	2	1	2	1	2	0	1	2	2	0	0	0	9	2	1	1
40	0	11	2	0	1	0	1	0	0	10	0	0	2	1	0	11	2	2	2
86	0	6	1	1	1	1	2	0	0	7	1	0	1	0	0	5	3	1	1
50	0	6	2	0	1	0	1	0	0	7	0	0	1	0	0	9	2	1	1
35	0	23	2	0	1	0	1	0	0	10	0	0	0	0	0	14	2	4	2
29	1	11	1	1	1	1	1	1	0	1	0	0	2	0	0	9	2	2	1
68	0	21	1	1	1	1	2	0	0	5	0	0	1	0	0	7	3	3	1
13	0	7	0	2	1	2	1	2	0	8	2	2	0	0	0	5	1	1	2
56	1	5	3	1	1	1	2	0	0	7	1	0	6	1	0	14	2	1	1
58	1	10	7	1	1	1	1	1	1	7	1	1	2	0	0	9	2	2	1
75	1	31	1	1	1	1	1	1	0	9	1	1	1	0	0	14	3	4	2
81	0	5	1	1	1	1	1	1	0	5	0	0	1	0	0	7	3	1	1
80	0	8	0	2	1	2	1	2	0	10	2	2	1	0	0	14	3	2	2
76	0	6	1	1	1	1	1	1	0	2	0	0	1	0	0	11	3	1	1
56	1	5	1	1	1	1	1	1	0	5	0	0	0	0	0	10	2	1	1
93	1	14	1	1	1	1	1	1	1	7	1	1	0	0	0	8	3	2	1
49	1	7	1	1	1	1	1	1	0	5	0	0	1	1	0	11	2	1	1
53	0	21	1	1	1	1	2	0	0	4	0	0	0	0	0	9	2	3	1
54	1	9	1	1	1	1	1	1	0	2	0	0	5	0	0	11	2	2	1
71	0	7	1	1	2	0	2	0	0	7	1	0	3	0	0	5	3	1	1
66	1	3	1	1	1	1	1	1	0	3	0	0	1	0	0	12	3	1	1
66	1	12	1	1	1	1	1	1	0	7	1	1	1	0	1	12	3	2	1
21	0	6	0	2	1	2	1	2	1	4	2	2	0	0	0	6	2	1	1
65	1	5	1	1	1	1	1	1	0	5	0	0	4	0	0	10	2	1	1
49	0	20	4	1	2	1	2	1	0	11	1	1	0	0	0	10	2	3	2
86	0	17	1	1	1	1	1	1	0	7	1	1	1	0	0	10	3	3	1
63	0	9	0	2	1	2	1	2	0	3	2	2	6	0	0	10	2	2	1
41	0	30	2	0	1	0	2	0	0	2	0	0	2	0	1	11	2	4	1
32	0	15	2	0	1	0	2	0	0	7	0	0	1	1	0	6	2	3	1
36	0	6	0	2	1	2	1	2	0	5	2	2	0	0	0	5	2	1	1
23	1	6	1	1	1	1	2	1	0	1	0	0	1	0	0	5	2	1	1
54	1	4	0	2	1	2	1	2	0	7	2	2	0	0	0	4	2	1	1
74	1	7	0	2	1	2	1	2	0	5	2	2	0	0	2	7	3	1	1
52	1	6	0	2	1	2	1	2	0	3	2	2	2	0	0	9	2	1	1
40	0	15	0	2	1	2	1	2	0	5	2	2	2	1	0	9	2	3	1
38	0	3	0	2	1	2	1	2	0	1	2	2	0	0	0	9	2	1	1
35	0	3	1	1	1	1	2	0	0	5	0	0	6	0	0	4	2	1	1
86	0	6	1	1	1	1	2	0	0	7	1	1	1	0	0	5	3	1	1
45	0	7	0	2	1	2	1	2	0	6	2	2	1	1	0	13	2	1	1
53	0	9	1	1	1	1	1	1	0	7	1	1	1	1	0	10	2	2	1
64	0	16	1	1	1	1	1	1	0	4	0	0	0	0	0	5	2	3	1
19	1	14	2	0	2	0	2	0	0	3	0	0	0	0	2	6	2	2	1
36	1	14	1	1	1	1	1	1	0	5	0	0	2	0	0	12	2	2	1
72	1	4	0	2	1	2	1	2	0	5	2	2	2	0	0	9	3	1	1
63	1	4	1	1	1	1	1	1	0	7	1	1	1	0	0	12	2	1	1
61	0	4	1	1	1	1	1	1	0	7	1	1	1	0	0	8	2	1	1
49	0	3	0	2	1	2	1	2	0	5	2	2	2	0	0	6	2	1	1
81	0	6	1	1	1	1	1	1	0	5	0	0	1	0	1	12	3	1	1
48	0	4	0	2	1	2	1	2	0	5	2	2	0	0	0	7	2	1	1
96	0	5	1	1	1	1	1	1	0	6	0	0	0	0	1	12	3	1	1
65	1	6	0	2	1	2	1	2	0	6	2	2	0	0	0	9	2	1	1
72	1	5	1	1	1	1	1	1	0	5	0	0	1	0	0	10	3	1	1
38	1	8	0	2	1	2	1	2	0	5	2	2	0	0	0	8	2	2	1
58	0	16	1	1	1	1	1	1	0	7	1	1	1	0	2	13	2	3	1
72	0	3	2	0	2	0	1	0	0	3	0	0	2	0	0	12	3	1	1
18	0	4	1	1	1	1	2	0	0	5	0	0	1	0	0	7	2	1	1
81	0	14	0	2	1	2	1	2	0	8	2	2	2	0	0	15	3	2	2
70	1	9	1	1	1	1	1	1	0	5	0	0	1	0	0	14	3	2	1
25	1	7	1	1	1	1	2	0	0	4	0	0	1	0	0	4	2	1	1
19	0	4	4	1	2	1	2	1	0	10	1	1	1	0	0	7	2	1	2
23	0	2	0	2	1	2	1	2	0	4	2	2	3	0	0	5	2	1	1
40	1	8	4	1	2	1	2	1	0	7	0	0	0	0	0	6	2	2	1
69	1	10	1	1	1	1	1	1	0	5	0	0	1	0	0	6	3	2	1
67	0	7	1	1	1	1	1	1	0	3	0	0	1	0	0	10	3	1	1
46	1	6	7	0	2	0	1	0	0	5	0	0	2	0	0	13	2	1	1
65	1	5	1	1	1	1	1	1	0	5	0	0	3	1	0	10	2	1	1
86	0	11	3	1	1	1	1	1	0	3	0	0	3	0	0	13	3	2	1
27	1	5	1	1	1	1	1	1	1	5	0	0	1	0	0	6	2	1	1
56	1	6	1	1	2	1	1	1	0	4	0	0	4	0	1	10	2	1	1
87	0	4	1	1	1	1	1	1	0	5	0	0	0	0	0	11	3	1	1
25	0	2	3	1	1	1	1	1	1	5	0	0	0	0	0	7	2	1	1
56	0	3	0	2	2	2	2	2	0	3	2	2	0	0	0	11	2	1	1
37	1	68	3	1	1	1	1	1	0	7	1	1	5	0	0	8	2	4	1
39	1	11	4	1	2	1	2	1	0	9	0	0	1	1	0	11	2	2	2
67	1	9	1	1	1	1	1	1	0	2	0	0	0	0	0	4	3	2	1
38	1	3	1	1	1	1	1	1	0	5	0	0	0	1	0	8	2	1	1
78	0	9	1	1	1	1	1	1	0	3	0	0	1	1	0	11	3	2	1
49	0	12	6	1	2	1	0	0	1	18	0	0	6	0	0	5	2	2	3
41	1	7	1	1	1	1	1	1	0	6	0	0	1	0	0	7	2	1	1
39	1	9	1	1	1	1	1	1	0	4	0	0	1	1	0	11	2	2	1
82	0	6	1	1	1	1	1	1	0	5	1	1	1	0	1	10	3	1	1
89	1	5	1	1	1	1	1	1	0	8	1	1	1	0	0	9	3	1	2
58	1	10	7	1	1	1	1	1	1	7	1	1	2	0	0	9	2	2	1
86	0	17	1	1	1	1	1	1	0	7	1	1	1	0	0	10	3	3	1
61	0	4	1	1	1	1	1	1	0	7	1	1	1	0	0	8	2	1	1
58	0	16	1	1	1	1	1	1	0	7	1	1	1	0	2	13	2	3	1
19	0	4	4	1	2	1	2	1	0	10	1	1	1	0	0	7	2	1	2
84	0	13	0	2	1	2	1	2	0	3	2	2	0	0	0	12	3	2	1
80	0	8	0	2	1	2	1	2	0	10	2	2	1	0	0	14	3	2	2
38	0	3	0	2	1	2	1	2	0	1	2	2	0	0	0	9	2	1	1
80	0	8	0	2	1	2	1	2	0	10	2	2	1	0	0	14	3	2	2
52	1	6	0	2	1	2	1	2	0	3	2	2	2	0	0	9	2	1	1
72	1	4	0	2	1	2	1	2	0	5	2	2	2	0	0	9	3	1	1
23	0	2	0	2	1	2	1	2	0	4	2	2	3	0	0	5	2	1	1
28	1	4	8	0	1	0	2	0	0	3	0	0	2	0	0	6	2	1	1
64	1	5	7	1	1	1	2	0	0	2	0	0	2	0	0	15	2	1	1
26	1	11	1	1	1	1	1	1	0	2	0	0	2	0	0	9	2	2	1
14	0	4	8	0	1	0	1	0	0	4	0	0	0	0	0	4	1	1	1
21	1	4	1	1	1	1	1	1	0	5	0	0	1	0	0	5	2	1	1
51	1	2	1	0	1	0	1	0	0	5	0	0	1	0	0	7	2	1	1
50	1	6	1	1	1	1	1	1	0	5	0	0	1	0	0	9	2	1	1
30	1	7	1	1	1	1	1	1	0	3	0	0	1	0	0	7	2	1	1
25	0	14	2	0	1	0	2	0	0	3	0	0	0	0	0	8	2	2	1
25	0	7	2	0	1	0	1	0	0	2	0	0	0	0	0	13	2	1	1
86	0	6	1	1	1	1	2	0	0	7	1	0	1	0	0	5	3	1	1
68	0	21	1	1	1	1	2	0	0	5	0	0	1	0	0	7	3	3	1
23	1	6	1	1	1	1	2	1	0	1	0	0	1	0	0	5	2	1	1
67	0	7	1	1	1	1	1	1	0	3	0	0	1	0	0	10	3	1	1
56	1	6	1	1	2	1	1	1	0	4	0	0	4	0	1	10	2	1	1
67	1	9	1	1	1	1	1	1	0	2	0	0	0	0	0	4	3	2	1

## Sheet: Code
Sl. No.	Variables	Category	Code
1	Sex	Male	1
		female
2	Age_category	<18	1
		18-64	2
		65 and above	3
3	length of hospital stay	1 – 7	1
		8 – 14	2
		15 – 21	3
		22 and above	4
4	Indications	not dcoumented	0
		pneumonia	1
		septicemia	2
		Urinary Tract Infection	3
		Bacterial Meningitis	4
		Skin & soft-tissue infection	5
		Cardiovascular	6
		Gastrointestinal	7
		Others	8
5	Correct_indication	Yes	1
		No	0
		Not assessable	2
6	Correct_dose	Yes	1
		No	0
		Not assessable	2
7	Correct_frequency	Yes	1
		No	0
		Not assessable	2
8	Correct_duration	Yes	1
		No	0
		Not assessable	2
9	Overall_appropriateness	No	0
		Yes	1
		Not assessable	2
10	Contraindicated_antibiotics	Yes	1
		No	0
11	Serious_Drug_interactions	No	0
		Warfarin	1
		Heparin	2
12	Antibiotic_co-prescribed	None	0
		Doxycycline	1
		Metronidazole	2
		Doxycycline and metronidazole	3
		Azithromycin	4
		Ciprofloxacin	5
		Others	6
